# Supplementary material for: Device for Negative Pressure Wound Therapy in Low-Resource Regions: Open-Source Description and Bench Test Evaluation
Source: J Clin Med. 2022 Sep 15;11(18):5417. doi: 10.3390/jcm11185417 (PMC9503864; doi:10.3390/jcm11185417)
Supplement: Supplementary file 1 [file jcm-11-05417-s001.zip]

Archive with 4 entries (4 files):
- Supplementary_Material_Negative-pressure/Negative-pressure_arduino.ino
- Supplementary_Material_Negative-pressure/Negative-pressure_circuit.ddb
- Supplementary_Material_Negative-pressure/Negative-pressure_enclosure.zip
- Supplementary_Material_Negative-pressure/Technical_Description-Supplementary.pdf
